# Supplementary material for: Hypoxia triggers collective aerotactic migration in Dictyostelium discoideum
Source: eLife. 2021 Aug 20;10:e64731. doi: 10.7554/eLife.64731 (PMC8378850; doi:10.7554/eLife.64731)
Supplement: Figure 6—source data 1. [file elife-64731-fig6-data1.zip]

Archive with 64 entries (46 files):
- Fig6/
- Fig6/data.npz
- Fig6/Fig6.png
- Fig6/plotFig6.py
- Fig6/Simulations/
- Fig6/Simulations/SimulationFig6AB/
- Fig6/Simulations/SimulationFig6AB/N_initial.npy
- Fig6/Simulations/SimulationFig6AB/rho_initial.npy
- Fig6/Simulations/SimulationFig6AB/run.py
- Fig6/Simulations/SimulationFig6C/
- Fig6/Simulations/SimulationFig6C/Sim01/
- Fig6/Simulations/SimulationFig6C/Sim01/N_initial.npy
- Fig6/Simulations/SimulationFig6C/Sim01/rho_initial.npy
- Fig6/Simulations/SimulationFig6C/Sim01/run.py
- Fig6/Simulations/SimulationFig6C/Sim02/
- Fig6/Simulations/SimulationFig6C/Sim02/N_initial.npy
- Fig6/Simulations/SimulationFig6C/Sim02/rho_initial.npy
- Fig6/Simulations/SimulationFig6C/Sim02/run.py
- Fig6/Simulations/SimulationFig6C/Sim04/
- Fig6/Simulations/SimulationFig6C/Sim04/N_initial.npy
- Fig6/Simulations/SimulationFig6C/Sim04/rho_initial.npy
- Fig6/Simulations/SimulationFig6C/Sim04/run.py
- Fig6/Simulations/SimulationFig6C/Sim06/
- Fig6/Simulations/SimulationFig6C/Sim06/N_initial.npy
- Fig6/Simulations/SimulationFig6C/Sim06/rho_initial.npy
- Fig6/Simulations/SimulationFig6C/Sim06/run.py
- Fig6/Simulations/SimulationFig6C/Sim08/
- Fig6/Simulations/SimulationFig6C/Sim08/N_initial.npy
- Fig6/Simulations/SimulationFig6C/Sim08/rho_initial.npy
- Fig6/Simulations/SimulationFig6C/Sim08/run.py
- Fig6/Simulations/SimulationFig6C/Sim10/
- Fig6/Simulations/SimulationFig6C/Sim10/N_initial.npy
- Fig6/Simulations/SimulationFig6C/Sim10/rho_initial.npy
- Fig6/Simulations/SimulationFig6C/Sim10/run.py
- Fig6/Simulations/SimulationFig6C/Sim12/
- Fig6/Simulations/SimulationFig6C/Sim12/N_initial.npy
- Fig6/Simulations/SimulationFig6C/Sim12/rho_initial.npy
- Fig6/Simulations/SimulationFig6C/Sim12/run.py
- Fig6/Simulations/SimulationFig6C/Sim14/
- Fig6/Simulations/SimulationFig6C/Sim14/N_initial.npy
- Fig6/Simulations/SimulationFig6C/Sim14/rho_initial.npy
- Fig6/Simulations/SimulationFig6C/Sim14/run.py
- Fig6/Simulations/SimulationFig6C/Sim16/
- Fig6/Simulations/SimulationFig6C/Sim16/N_initial.npy
- Fig6/Simulations/SimulationFig6C/Sim16/rho_initial.npy
- Fig6/Simulations/SimulationFig6C/Sim16/run.py
- Fig6/Simulations/SimulationFig6C/Sim18/
- Fig6/Simulations/SimulationFig6C/Sim18/N_initial.npy
- Fig6/Simulations/SimulationFig6C/Sim18/rho_initial.npy
- Fig6/Simulations/SimulationFig6C/Sim18/run.py
- Fig6/Simulations/SimulationFig6C/Sim20/
- Fig6/Simulations/SimulationFig6C/Sim20/N_initial.npy
- Fig6/Simulations/SimulationFig6C/Sim20/rho_initial.npy
- Fig6/Simulations/SimulationFig6C/Sim20/run.py
- Fig6/Simulations/SimulationFig6D/
- Fig6/Simulations/SimulationFig6D/generate_data.py
- Fig6/Simulations/SimulationFig6E/
- Fig6/Simulations/SimulationFig6E/N_initial.npy
- Fig6/Simulations/SimulationFig6E/rho_initial.npy
- Fig6/Simulations/SimulationFig6E/run.py
- Fig6/Simulations/SimulationFig6F/
- Fig6/Simulations/SimulationFig6F/N_initial.npy
- Fig6/Simulations/SimulationFig6F/rho_initial.npy
- Fig6/Simulations/SimulationFig6F/run.py
