# Supplementary material for: Hypoxia triggers collective aerotactic migration in Dictyostelium discoideum
Source: eLife. 2021 Aug 20;10:e64731. doi: 10.7554/eLife.64731 (PMC8378850; doi:10.7554/eLife.64731)
Supplement: Figure 6—figure supplement 1—source data 1. [file elife-64731-fig6-figsupp1-data1.zip]

Archive with 21 entries (15 files):
- FigSI17/
- FigSI17/data.npz
- FigSI17/FigSI17.png
- FigSI17/plotFigSI17.py
- FigSI17/Simulations/
- FigSI17/Simulations/SimulationFigSI17A/
- FigSI17/Simulations/SimulationFigSI17A/N_initial.npy
- FigSI17/Simulations/SimulationFigSI17A/rho_initial.npy
- FigSI17/Simulations/SimulationFigSI17A/run.py
- FigSI17/Simulations/SimulationFigSI17B/
- FigSI17/Simulations/SimulationFigSI17B/N_initial.npy
- FigSI17/Simulations/SimulationFigSI17B/rho_initial.npy
- FigSI17/Simulations/SimulationFigSI17B/run.py
- FigSI17/Simulations/SimulationFigSI17C/
- FigSI17/Simulations/SimulationFigSI17C/N_initial.npy
- FigSI17/Simulations/SimulationFigSI17C/rho_initial.npy
- FigSI17/Simulations/SimulationFigSI17C/run.py
- FigSI17/Simulations/SimulationFigSI17D/
- FigSI17/Simulations/SimulationFigSI17D/N_initial.npy
- FigSI17/Simulations/SimulationFigSI17D/rho_initial.npy
- FigSI17/Simulations/SimulationFigSI17D/run.py
