# Supplementary material for: Hypoxia triggers collective aerotactic migration in Dictyostelium discoideum
Source: eLife. 2021 Aug 20;10:e64731. doi: 10.7554/eLife.64731 (PMC8378850; doi:10.7554/eLife.64731)
Supplement: Figure 7—source data 1. [file elife-64731-fig7-data1.zip]

Archive with 13 entries (9 files):
- Fig7/
- Fig7/data.npz
- Fig7/Fig7.png
- Fig7/plotFig7.py
- Fig7/Simulations/
- Fig7/Simulations/SimulationFig7AC/
- Fig7/Simulations/SimulationFig7AC/N_initial.npy
- Fig7/Simulations/SimulationFig7AC/rho_initial.npy
- Fig7/Simulations/SimulationFig7AC/run.py
- Fig7/Simulations/SimulationFig7BD/
- Fig7/Simulations/SimulationFig7BD/N_initial.npy
- Fig7/Simulations/SimulationFig7BD/rho_initial.npy
- Fig7/Simulations/SimulationFig7BD/run.py
