# Supplementary material for: Hypoxia triggers collective aerotactic migration in Dictyostelium discoideum
Source: eLife. 2021 Aug 20;10:e64731. doi: 10.7554/eLife.64731 (PMC8378850; doi:10.7554/eLife.64731)
Supplement: Figure 7—figure supplement 2—source data 1. [file elife-64731-fig7-figsupp2-data1.zip]

Archive with 6 entries (4 files):
- FigSI19/
- FigSI19/data.npz
- FigSI19/FigSI19.png
- FigSI19/plotFigSI19.py
- FigSI19/Simulation/
- FigSI19/Simulation/run.py
