# Supplementary material for: Hypoxia triggers collective aerotactic migration in Dictyostelium discoideum
Source: eLife. 2021 Aug 20;10:e64731. doi: 10.7554/eLife.64731 (PMC8378850; doi:10.7554/eLife.64731)
Supplement: Figure 7—figure supplement 3—source data 1. [file elife-64731-fig7-figsupp3-data1.zip]

Archive with 13 entries (9 files):
- FigSI20/
- FigSI20/data.npz
- FigSI20/FigSI20.png
- FigSI20/plotFigSI20.py
- FigSI20/Simulations/
- FigSI20/Simulations/SimulationFigSI20AC/
- FigSI20/Simulations/SimulationFigSI20AC/N_initial.npy
- FigSI20/Simulations/SimulationFigSI20AC/rho_initial.npy
- FigSI20/Simulations/SimulationFigSI20AC/run.py
- FigSI20/Simulations/SimulationFigSI20BD/
- FigSI20/Simulations/SimulationFigSI20BD/N_initial.npy
- FigSI20/Simulations/SimulationFigSI20BD/rho_initial.npy
- FigSI20/Simulations/SimulationFigSI20BD/run.py
